# Supplementary material for: Molecular Design, Preparation, and Characterization of Fluoro-Containing Polyimide Ultrafine Fibrous Membranes with High Whiteness, High Thermal Stability, and Good Hydrophobicity
Source: Molecules. 2022 Aug 25;27(17):5447. doi: 10.3390/molecules27175447 (PMC9457758; doi:10.3390/molecules27175447)
Supplement: Supplementary file 1 [file molecules-27-05447-s001.zip]

Archive with 1 entries (1 files):
- molecules-1875694-supplementary.pdf
